# Supplementary material for: Dry needling for the treatment of acute myofascial pain syndrome in general practitioners’ clinics: a cohort study
Source: BMC Prim Care. 2022 Dec 27;23:339. doi: 10.1186/s12875-022-01951-0 (PMC9792314; doi:10.1186/s12875-022-01951-0)
Supplement: Supplementary file 1 — Additional file 1. Dataset - IMS. [file 12875_2022_1951_MOESM1_ESM.xlsx]

## Sheet: גיליון1
number	gender	age	ILIOCOSTALIS LUMBORUM	SUPRASPINATUS	VASTUS MEDIALIS	UPPER TRAPEZIUS	SOLEUS	GLUTEUS MEDIUS	LATISSIMUS DORSI	GLUTEUS MINIMUS	BICEPS Brachii	ILIOCOSTALIS THORACIC	Abductor pollicis brevis	LATERAL GASTROCNEMIUS	ROMBOID	PALMARIS LONGUS	INFRASPINATUS	ADDUCTOR POLLICIS	ANTERIOR TIBIALIS	side	doctor	sensory - before	VAS - before	VDS - before	sensory - 10 min	VAS - 10 min	VDS - 10 min	sensory-1week	VAS-1week	VDS-1week
1	1	51.4	1	0	0	0	0	0	0	0	0	0	0	0	0	0	0	0	0	right	1	10	5	3	7	3	2	0	0	0
2	1	35	0	1	0	0	0	0	0	0	0	0	0	0	0	0	0	0	0	right	1	28	9	4	25	7	4	6	3	2
3	1	43.2	0	0	1	0	0	0	0	0	0	0	0	0	0	0	0	0	0	left	1	14	5	3	3	1	1	14	8	5
4	1	25.3	1	0	0	1	0	0	0	0	0	0	0	0	0	0	0	0	0	bi-lateral	1	19	7	2	4	2	1	0	0	0
5	0	58.1	1	0	0	0	0	0	0	0	0	0	0	0	0	0	0	0	0	bi-lateral	1	20	9	4	8	1	1	0	0	0
6	1	29.5	0	0	0	1	0	0	0	0	0	0	0	0	0	0	0	0	0	left	1	22	6	3	1	1	0	0	0	0
7	0	40.9	0	0	0	1	0	0	0	0	0	0	0	0	0	0	0	0	0	bi-lateral	1	6	6	2	6	4	1	0	0	0
8	1	46.4	0	0	0	1	0	0	0	0	0	0	0	0	0	0	0	0	0	right	1	4	3	2	5	3	1	1	2	0
9	1	24.1	0	0	0	1	0	0	0	0	0	0	0	0	0	0	0	0	0	left	0	13	5	2	10	4	2	0	0	0
10	1	54.1	0	0	0	0	1	0	0	0	0	0	0	0	0	0	0	0	0	bi-lateral	1	35	10	5	27	9	2	34	10	5
11	0	42.6	0	0	0	1	0	0	0	0	0	0	0	0	0	0	0	0	0	right	1	30	8	3	2	1	1	4	2	1
12	1	56.2	0	0	0	1	0	0	0	0	0	0	0	0	0	0	1	0	0	right	1	10	2	2	6	1	2	10	3	1
13	1	30.4	0	0	0	1	0	0	0	0	0	0	0	0	0	0	0	0	0	left	1	1	3	2	1	1	1	0	0	0
14	1	42	1	0	0	0	0	0	0	0	0	0	0	0	0	0	0	0	0	right	1	14	7	3	8	5	2	6	4	2
15	0	29.5	0	0	0	1	0	0	0	0	0	0	0	0	0	0	0	0	0	bi-lateral	0	11	6	2	4	4	1	3	4	1
16	0	52	0	0	0	0	0	1	0	0	0	0	0	0	0	0	0	0	0	right	0	4	7	2	4	7	2	0	0	0
17	0	18	1	0	0	0	0	0	1	0	0	0	0	0	0	0	0	0	0	right	0	25	8	4	26	9	4	0	0	0
18	1	36	1	0	0	1	0	0	0	0	0	0	0	0	0	0	0	0	0	bi-lateral	0	22	5	3	19	5	3	12	4	2
19	0	61.8	0	1	0	0	0	0	0	0	0	0	0	0	0	0	0	0	0	right	0	8	2	1	7	0	1	2	2	1
20	0	49.6	0	0	0	1	0	0	0	0	0	0	0	0	0	0	0	0	0	left	1	26	9	3	1	1	1	4	2	2
21	0	27.1	1	0	0	0	0	0	0	0	0	0	0	0	0	0	0	0	0	right	1	36	10	2	15	5	1	2	2	1
22	0	55.11	0	0	0	0	0	0	1	0	0	0	0	0	0	0	0	0	0	right	0	34	8	4	32	8	4
23	1	29	0	0	0	1	0	0	0	0	0	0	0	0	0	0	0	0	0	bi-lateral	1	17	2	2	6	1	1	9	4	2
24	1	39.2	0	0	0	1	0	0	0	0	0	0	0	0	0	0	0	0	0	right	1	18	7	2	3	3	1
25	1	35.9	0	0	0	0	0	0	0	1	0	0	0	0	0	0	0	0	0	right	0	12	6	2	1	0	0	0	0	0
26	0	31.2	0	0	0	0	0	0	0	1	0	0	0	0	0	0	0	0	0	left	0	7	3	2	5	2	1	0	0	0
27	1	59.9	0	0	0	0	0	0	0	0	1	0	0	0	0	0	0	0	0	right	0	35	8	3	31	8	1	9	5	1
28	0	24.6	0	0	0	1	0	0	0	0	0	0	0	0	0	0	0	0	0	left	0	25	7	3	22	7	2	8	5	2
29	1	24.7	1	0	0	1	0	0	0	0	0	0	0	0	0	0	0	0	0	bi-lateral	0	23	7	3	26	7	3	17	6	3
30	0	22.5	1	0	0	0	0	0	0	0	0	0	0	0	0	0	0	0	0	bi-lateral	0	13	4	2	6	2	2	9	7	3
31	1	61.11	0	1	0	1	0	0	0	0	0	0	0	0	0	0	0	0	0	bi-lateral	0	18	6	5	8	5	2
32	0	22.9	0	0	0	0	0	0	0	0	0	1	0	0	0	0	0	0	0	bi-lateral	0	27	7	4	32	8	5	0	0	0
33	1	31	1	0	0	0	0	0	0	0	0	0	0	0	0	0	0	0	0	right	0	25	8	4	17	6	2	8	4	2
34	1	58.6	0	0	0	0	0	1	0	0	0	0	0	0	0	0	0	0	0	left	0	16	9	5	7	5	1	12	8	2
35	0	23.2	0	0	0	1	0	0	0	0	0	0	0	0	0	0	0	0	0	left	0	31	9	3	15	6	2	0	0	0
36	0	38.4	0	0	0	0	0	0	0	0	0	1	0	0	0	0	0	0	0	bi-lateral	0	16	5	2	7	4	1	0	0	0
37	0	36.1	0	0	0	0	0	1	0	1	0	0	0	0	0	0	0	0	0	left	0	23	6	3	10	5	2	11	4	2
38	1	51.9	0	0	0	0	0	0	0	0	0	1	0	0	0	0	0	0	0	bi-lateral	1	19	7	4	14	3	1	0	0	0
39	1	24.1	0	0	0	0	0	0	0	0	0	0	1	0	0	0	0	1	0	right	0	7	6	1	7	4	2	1	1	1
40	0	27.1	1	0	0	0	0	1	0	0	0	0	0	0	0	0	0	0	0	left	0	8	7	2	5	6	1	6	2	1
41	0	31.2	0	0	0	1	0	0	1	0	0	0	0	0	0	0	0	0	0	right	0	9	3	1	9	3	1	6	3.5	1
42	1	25.1	0	0	0	0	0	1	0	1	1	0	0	0	0	0	0	0	0	left	0	33	7	2	17	5	1	8	3	1
43	0	59.3	0	0	0	1	0	0	0	0	0	0	0	0	0	0	0	0	0	right	0	27	8	3	18	7	1	21	8	2
44	0	22.9	0	0	0	0	0	0	0	0	0	1	0	0	0	0	0	0	0	left	0	11	4	2	9	4	2	1	4	1
45	1	51.1	0	0	0	0	0	1	0	0	0	0	0	0	0	0	0	0	0	right	0	11	1	1	2	1	1	6	5	2
46	1	27	1	0	0	0	0	0	0	0	0	0	0	0	0	0	0	0	0	left	0	17	8.5	4	11	4.5	2	0	0	0
47	1	33.6	1	0	0	0	0	0	0	0	0	0	0	0	0	0	0	0	0	bi-lateral	0	16	7	2	10	6	1	8	7	2
48	0	45	0	0	0	0	0	0	0	0	0	0	0	1	0	0	0	0	0	bi-lateral	0	10	5	1	2	3	1	1	0	0
49	1	28.1	0	0	0	0	0	0	1	0	0	0	0	0	1	0	0	0	0	right	0	3	2	1	8	4	2	1	2	1
50	0	31.9	1	0	0	0	0	0	0	0	0	0	0	0	0	0	0	0	0	left	1	6	7	1	2	1	1	3	0	0
51	0	40.5	0	0	0	1	0	0	0	0	0	0	0	0	0	0	0	0	0	left	0	21	2	2	25	4	3	0	0	0
52	1	24.4	1	0	0	0	0	0	0	0	0	0	0	0	0	0	0	0	0	bi-lateral	0	15	6.5	2	4	2	1	0	0	0
53	1	39.9	0	0	0	1	0	0	0	0	0	0	0	0	0	0	0	0	0	bi-lateral	0	12	4.5	3	21	8	4	5	3	1
54	0	25.6	0	0	0	1	0	0	0	0	0	0	0	0	0	0	0	0	0	bi-lateral	0	18	6.5	2	14	6.5	2	8	4	2
55	0	44.6	0	0	0	0	0	1	0	0	0	0	0	0	0	1	0	0	1	left	0	13	6	4	12	7	4	7	5	2
